# Supplementary material for: Children's emotional experience two years after an earthquake: An exploration of knowledge of earthquakes and associated emotions
Source: PLoS One. 2017 Dec 20;12(12):e0189633. doi: 10.1371/journal.pone.0189633 (PMC5738038; doi:10.1371/journal.pone.0189633)
Supplement: S1 Dataset — (XLSX) [file pone.0189633.s002.xlsx]

## Sheet: Dataset
Subject_Number	Group	Class	Gender	TEC_Component1	TEC_Component2	TEC_Component3	TEC_Component4	TEC_Component5	TEC_Component6	TEC_Component7	TEC_Component8	TEC_Component9	ERC_Item1_Regulation	ERC_Item2_Lability	ERC_Item3_Regulation	ERC_Item4_ToBeReversed_Lability	ERC_Item5_ToBeReversed_Lability	ERC_Item6_Lability	ERC_Item7_Regulation	ERC_Item8_Lability	ERC_Item9_ToBeReversed_Lability	ERC_Item10_Lability	ERC_Item11_ToBeReversed_Lability	ERC_Item12_Lability	ERC_Item13_Lability	ERC_Item14_Lability	ERC_Item15_Regulation	ERC_Item16_ToBeReversed_Regulation	ERC_Item17_Lability	ERC_Item18_ToBeReversed_Regulation	ERC_Item19_Lability	ERC_Item20_Lability	ERC_Item21_Regulation	ERC_Item22_Lability	ERC_Item23_Regulation	ERC_Item24_Lability	Plausibility	Length	Natural_Antecedents	Natural_Consequences	Man-made_Antecedents	Man-made_Consequences	Behavioral_Antecedents	Behavioral_Consequences	Biological_Antecedents	Biological_Consequences	Cognitive_Antecedents	Cognitive_Consequences	Affective_Antecedents
1	Experimental	Second-graders	Males	1	1	1	1	1	0	1	0	0	4	1	3	3	4	1	3	1	3	2	2	1	1	1	4	1	2	1	2	3	3	2	3	2	1	28	1	1	0	1	0	0	0	0	0	0	0
2	Experimental	Second-graders	Females	1	1	1	1	1	0	1	0	0	3	1	3	3	4	1	3	2	2	1	3	3	3	3	4	1	3	1	1	3	4	3	2	1	1	32	1	1	0	1	0	0	0	0	0	0	0
3	Experimental	Second-graders	Males	1	1	1	1	1	1	1	1	1	4	1	3	3	4	1	4	1	2	2	2	1	1	2	3	1	2	1	1	2	2	1	2	1	1	31	1	1	0	1	0	0	0	0	0	0	0
4	Experimental	Second-graders	Males	1	1	0	0	0	0	0	1	1	3	1	3	3	4	2	4	2	2	1	2	2	1	2	3	2	1	1	1	2	1	1	2	1	1	48	1	1	1	1	0	1	0	0	0	0	0
5	Experimental	Second-graders	Females	1	1	1	1	1	0	1	0	1	3	2	4	4	2	3	4	2	1	1	3	1	1	3	2	2	4	1	2	3	1	3	3	3	1	60	1	1	0	1	0	1	0	1	0	0	0
6	Experimental	Second-graders	Females	1	1	1	0	1	0	1	1	1	4	1	4	4	3	2	4	2	2	1	4	2	1	1	4	1	2	1	1	2	4	1	4	1	1	37	0	1	0	1	0	1	0	1	0	0	0
7	Experimental	Second-graders	Females	1	1	1	1	1	0	1	0	1	4	2	4	2	3	1	4	2	3	1	2	2	1	2	4	1	2	1	1	2	3	1	4	1	1	20	0	1	0	1	0	0	0	0	0	0	0
8	Experimental	Second-graders	Females	1	1	1	1	1	1	1	0	1	4	2	3	4	4	1	3	2	1	1	4	1	1	2	3	1	1	1	1	2	1	1	4	1	1	6	0	0	0	1	0	1	0	0	0	0	0
9	Experimental	Second-graders	Males	1	1	1	1	1	1	1	0	1	3	2	2	1	2	2	2	2	1	1	1	1	3	2	1	1	4	1	2	4	2	3	3	2	1	27	1	1	0	1	0	0	0	0	0	0	0
10	Experimental	Second-graders	Females	0	1	0	0	1	0	1	0	0	4	1	2	1	4	1	4	1	2	1	4	2	1	1	2	1	1	1	1	1	2	1	1	1	1	19	0	1	0	1	0	0	0	1	0	0	0
11	Experimental	Second-graders	Females	1	1	1	1	1	1	1	1	1	3	1	3	3	4	1	4	1	4	1	4	1	1	1	4	1	2	1	1	1	2	1	1	1	1	11	1	1	0	1	0	0	0	0	0	0	0
12	Experimental	Second-graders	Females	1	1	1	0	1	1	1	0	1	3	1	3	3	4	1	4	1	4	1	4	1	1	1	4	1	2	1	1	1	2	1	1	1	1	8	1	0	0	1	0	0	0	0	0	0	0
13	Experimental	Second-graders	Females	1	1	1	1	0	1	1	1	1	3	1	4	1	3	1	4	2	1	1	3	3	4	4	4	2	4	1	2	3	3	3	1	2	1	28	0	1	0	1	0	0	0	0	0	0	0
14	Experimental	Second-graders	Females	1	1	0	0	0	0	1	0	1	4	1	4	4	4	1	4	1	2	1	3	1	1	1	4	1	1	1	1	1	2	1	1	1	1	27	0	1	0	1	0	0	0	0	0	0	0
15	Experimental	Second-graders	Males	1	0	1	1	1	0	1	0	1																									1	14	0	1	0	1	0	0	0	0	0	0	0
16	Experimental	Second-graders	Females	1	1	1	0	1	1	1	0	1	4	2	4	3	3	1	3	2	2	1	4	2	3	2	3	2	2	2	1	2	2	3	1	4	0	8	0	0	0	0	0	1	0	0	0	0	0
17	Experimental	Second-graders	Males	1	1	1	1	0	1	1	1	0	3	1	4	4	4	1	4	2	3	1	4	2	1	2	4	2	1	1	1	1	3	1	3	1	1	82	1	1	1	1	0	1	0	0	0	0	0
18	Experimental	Second-graders	Females	1	1	1	1	0	1	1	1	1	3	1	3	1	3	1	3	1	2	1	1	2	1	1	3	1	2	1	2	1	2	1	2	1	1	13	0	1	0	1	0	0	0	0	0	0	0
19	Experimental	Second-graders	Females	1	1	1	1	1	0	1	1	0	4	1	4	4	3	1	3	1	4	1	3	1	1	2	4	2	1	1	1	2	1	1	3	1	1	106	0	1	0	1	0	1	0	0	0	0	0
20	Experimental	Second-graders	Males	1	1	1	1	1	1	1	1	0	4	1	3	2	3	1	4	2	2	1	2	2	1	2	4	1	2	1	1	3	2	1	2	1	1	103	1	1	1	1	0	1	0	0	1	0	0
21	Experimental	Second-graders	Females	1	1	1	1	0	1	1	0	1	3	3	4	4	4	1	3	1	4	1	3	1	1	1	2	3	1	2	1	1	3	1	1	1	1	15	0	1	0	0	0	1	0	0	0	0	0
22	Experimental	Second-graders	Females	1	1	0	0	1	1	1	0	0	4	1	4	4	3	4	4	1	2	1	4	2	1	1	4	1	3	1	1	3	4	2	2	1	1	42	0	1	0	1	0	1	0	0	0	0	0
23	Experimental	Second-graders	Males	1	1	1	1	1	0	1	1	1	2	2	3	2	4	2	2	4	2	3	1	1	2	2	3	2	3	2	1	2	2	2	3	2	1	11	0	0	0	1	0	1	0	1	0	0	0
24	Experimental	Second-graders	Males	1	1	1	0	0	0	1	1	1	4	2	3	2	2	1	4	3	4	2	2	3	1	2	3	1	2	1	1	4	4	2	4	1	1	46	0	1	0	1	0	0	0	1	0	0	0
25	Experimental	Second-graders	Males	1	1	0	1	1	1	1	0	1	3	1	3	4	4	1	4	1	4	1	4	2	1	2	4	1	2	1	2	1	2	1	2	1	1	52	0	1	0	1	0	0	0	0	0	0	0
26	Experimental	Second-graders	Males	1	1	1	1	1	1	1	0	0	4	1	4	4	3	2	4	2	4	1	2	1	1	2	3	1	2	1	1	2	4	2	3	1	1	51	0	1	0	1	0	1	0	0	0	0	0
27	Experimental	Second-graders	Females	1	1	1	1	1	1	1	0	1	3	1	4	4	3	1	4	2	1	1	4	2	1	1	4	1	3	1	2	4	1	1	4	1	1	40	0	1	1	1	0	1	0	0	0	0	0
28	Experimental	Second-graders	Females	1	1	1	1	1	0	1	0	0	4	2	4	3	3	2	4	1	1	1	1	3	1	2	3	2	2	1	1	3	3	2	3	1	1	87	0	1	0	1	0	1	0	0	0	0	0
29	Experimental	Second-graders	Females	1	1	1	1	1	0	1	0	0	4	1	4	1	4	1	4	1	4	1	4	1	1	1	4	1	1	1	1	1	4	1	4	1	1	29	1	1	0	1	0	0	0	0	0	0	0
30	Experimental	Fifth-graders	Males	1	1	1	1	1	1	1	0	1	4	1	4	4	2	1	3	1	1	1	3	3	1	2	4	1	2	1	1	2	1	1	1	1	1	51	1	1	0	1	0	1	0	0	0	0	0
31	Experimental	Fifth-graders	Males	1	1	1	0	1	1	1	1	1	4	2	4	4	3	1	4	1	4	1	3	1	1	1	2	2	2	1	1	1	4	1	1	1	1	47	1	1	1	1	0	0	0	1	0	0	0
32	Experimental	Fifth-graders	Females	1	1	1	1	1	1	0	1	1	4	1	4	3	4	1	4	1	3	1	4	1	1	1	3	1	1	1	1	2	3	1	2	1	1	57	1	1	0	1	0	1	0	0	0	0	0
33	Experimental	Fifth-graders	Males	1	1	0	1	1	0	1	1	1																									1	115	1	1	0	1	0	1	0	0	0	0	0
34	Experimental	Fifth-graders	Males	1	1	1	0	0	0	1	1	0	4	1	4	4	4	1	4	2	3	1	2	1	1	2	2	1	1	1	1	2	2	1	3	1	1	33	0	1	0	1	0	1	0	0	0	0	0
35	Experimental	Fifth-graders	Males	1	1	1	0	1	1	1	1	0	4	1	4	3	2	2	4	1	3	1	4	2	1	1	4	1	1	1	1	2	2	1	3	1	1	60	1	1	0	1	0	1	0	0	0	0	0
36	Experimental	Fifth-graders	Males	1	1	1	0	1	1	1	1	1	4	1	4	4	4	1	4	1	4	1	3	1	2	1	4	1	2	1	1	1	1	2	3	1	1	39	1	1	0	1	0	1	0	0	0	0	0
37	Experimental	Fifth-graders	Males	1	1	0	0	1	0	1	1	1	3	1	4	1	2	1	4	1	2	2	4	1	2	1	2	1	2	1	1	2	4	2	2	1	1	76	1	1	1	1	0	1	0	0	0	0	0
38	Experimental	Fifth-graders	Males	1	1	1	1	1	0	1	0	1	3	1	3	2	1	2	3	2	2	1	4	1	1	1	3	2	1	2	1	1	3	1	3	1	1	70	1	1	0	1	0	1	0	1	0	0	0
39	Experimental	Fifth-graders	Males	1	1	0	1	1	1	1	1	1	4	2	4	3	2	2	3	2	2	1	1	1	2	1	2	1	1	1	1	2	4	1	2	1	1	28	1	1	0	1	0	0	0	0	0	0	0
40	Experimental	Fifth-graders	Females	1	1	1	0	1	1	1	1	1	4	1	4	3	4	2	4	1	4	1	4	2	1	2	4	2	2	1	1	1	4	3	4	1	1	85	1	1	0	1	0	1	0	1	0	0	0
41	Experimental	Fifth-graders	Males	1	1	1	1	0	1	1	0	1	4	1	4	4	3	2	4	3	2	2	4	2	1	2	2	1	1	1	1	2	2	1	4	1	1	64	1	1	1	1	0	1	0	0	0	0	0
42	Experimental	Fifth-graders	Females	1	1	0	1	1	1	1	1	1	3	1	3	3	3	1	4	1	2	1	1	1	1	1	4	1	1	1	1	1	1	1	3	1	1	70	1	1	0	1	0	1	0	0	0	0	0
43	Experimental	Fifth-graders	Males	1	1	1	1	0	0	1	1	1	4	1	4	4	4	1	4	2	3	1	3	1	1	1	4	1	2	1	1	2	3	1	4	1	1	47	0	1	0	1	0	0	0	0	0	0	0
44	Experimental	Fifth-graders	Females	1	1	0	1	1	1	1	0	1	4	1	4	1	4	1	4	1	4	1	1	1	1	1	4	1	1	1	1	1	3	1	2	1	1	47	0	1	1	0	0	0	0	0	0	0	0
45	Experimental	Fifth-graders	Females	1	1	0	1	1	1	1	1	1	4	2	4	3	2	1	4	3	3	1	1	2	2	2	3	2	2	1	1	2	2	3	2	1	1	45	1	1	1	1	0	1	0	0	0	0	0
46	Experimental	Fifth-graders	Males	1	1	0	1	1	0	1	1	1	3	2	3	2	1	3	4	2	4	2	3	3	1	3	4	2	1	1	1	2	1	2	1	1	1	27	1	1	0	1	0	0	0	0	0	0	0
47	Experimental	Fifth-graders	Females	1	1	1	1	1	1	1	1	1	3	1	3	4	3	1	3	1	3	1	3	2	1	2	3	2	2	1	1	2	1	1	2	1	1	76	1	1	0	1	0	0	0	0	0	0	0
48	Experimental	Fifth-graders	Males	1	1	1	1	1	0	1	1	0																									1	23	0	1	1	1	0	1	0	0	0	0	0
49	Experimental	Fifth-graders	Males	1	1	1	1	1	0	1	0	0	2	2	2	3	2	1	3	4	4	1	2	1	1	2	2	1	2	4	2	3	2	3	1	3	1	58	1	1	0	1	1	1	0	0	0	0	0
50	Experimental	Fifth-graders	Females	1	1	1	1	1	1	1	1	1	4	1	4	4	3	1	4	2	3	1	3	1	1	1	3	1	1	1	1	2	3	1	3	1	1	58	1	1	0	1	0	1	0	0	0	0	0
51	Experimental	Fifth-graders	Females	1	1	1	1	1	1	1	1	1	2	1	4	4	2	1	4	2	2	1	2	1	1	2	2	1	1	1	1	2	2	1	2	1	1	61	1	1	0	1	0	0	0	0	0	0	0
52	Experimental	Fifth-graders	Males	1	1	0	0	1	1	1	1	1	3	1	2	3	3	3	2	3	1	1	2	4	3	2	1	2	3	1	1	3	4	3	3	2	1	59	0	1	1	1	0	1	0	0	0	0	0
53	Experimental	Fifth-graders	Males	1	1	1	1	1	1	1	1	1	4	1	3	3	3	1	3	2	2	1	2	4	1	2	3	1	1	1	1	2	4	1	1	1	1	86	1	1	1	1	0	1	0	0	0	0	0
54	Experimental	Fifth-graders	Males	1	1	1	1	1	1	0	1	1																									1	36	1	1	0	1	0	0	0	0	0	0	0
55	Experimental	Fifth-graders	Males	1	1	1	1	1	1	1	1	0	4	1	3	4	3	1	4	1	2	1	3	1	2	2	2	1	2	1	1	3	2	3	3	1	1	722	1	1	0	1	0	1	0	1	0	1	0
56	Experimental	Fifth-graders	Males	1	1	1	1	1	1	1	0	1	4	2	3	1	3	2	3	1	4	1	4	1	1	1	2	2	1	1	1	1	4	1	4	1	1	28	1	1	0	0	0	0	0	0	0	0	0
57	Experimental	Fifth-graders	Females	1	1	1	0	1	1	1	1	1	4	1	2	1	2	1	4	1	2	1	1	2	1	1	4	1	1	1	1	1	2	1	1	1	1	50	1	1	0	1	0	1	0	0	0	0	0
58	Experimental	Fifth-graders	Females	1	1	1	0	0	1	1	0	1	4	1	3	1	4	1	4	1	1	1	2	2	1	1	3	1	2	1	1	2	3	2	3	1	1	51	0	1	1	1	1	1	0	1	0	0	1
59	Experimental	Fifth-graders	Males	1	1	1	1	1	1	1	1	0	3	2	3	2	2	2	3	1	4	1	3	1	1	1	1	2	2	1	1	1	3	1	3	1	1	42	0	1	0	1	0	0	0	0	0	0	0
60	Experimental	Fifth-graders	Males	1	1	1	1	1	1	1	1	1	4	1	4	2	2	1	4	2	2	1	3	1	1	2	4	1	2	1	1	1	3	1	3	1	1	57	1	1	0	1	0	0	0	0	0	0	0
61	Experimental	Fifth-graders	Females	1	1	1	1	1	1	1	1	1	3	2	3	1	4	1	4	2	1	1	2	2	1	4	4	1	1	1	1	4	2	1	4	1	1	124	0	1	0	1	0	1	0	0	0	0	0
62	Experimental	Fifth-graders	Males	1	1	0	1	1	1	1	0	1																									1	80	1	1	0	1	0	1	0	1	0	0	0
63	Experimental	Fifth-graders	Males	1	1	1	1	1	1	1	1	1	4	1	4	1	2	1	4	1	4	1	3	1	1	2	4	1	1	1	1	2	3	1	3	1	1	123	1	1	0	1	0	1	0	1	0	0	0
64	Experimental	Fifth-graders	Males	1	1	0	1	1	0	1	0	1	4	1	3	1	4	2	4	2	3	1	2	1	2	2	1	1	3	2	1	1	2	1	2	2	1	208	1	1	0	1	0	1	0	1	0	1	0
65	Experimental	Fifth-graders	Females	1	1	1	1	1	1	1	1	1	4	1	4	3	2	1	4	1	3	1	2	2	1	1	4	2	2	1	1	2	2	1	1	1	1	58	1	1	0	1	0	0	0	1	0	0	0
66	Control	Second-graders	Females	1	1	1	0	0	0	1	0	1	4	1	2	2	2	1	2	1	2	1	2	1	1	1	3	1	2	1	2	1	1	1	1	1	1	0	1	0	0	1	0	0	0	0	0	0	0
67	Control	Second-graders	Females	1	1	1	1	1	1	0	1	1	4	2	4	3	2	1	4	1	3	1	2	1	2	2	4	1	3	1	1	2	4	2	4	2	1	18	1	1	0	1	0	1	0	1	0	1	0
68	Control	Second-graders	Males	1	1	1	0	0	0	1	0	1	4	1	4	4	3	1	4	1	3	1	2	2	1	1	3	1	3	1	1	3	2	2	3	1	1	7	0	1	0	1	0	1	0	0	0	0	0
69	Control	Second-graders	Females	1	1	1	1	1	0	1	0	0	4	1	4	4	4	1	4	2	2	1	3	2	1	1	2	1	4	1	1	3	3	2	3	1	1	15	1	0	0	1	0	1	0	0	0	0	0
70	Control	Second-graders	Females	1	1	1	1	1	1	1	0	1	3	2	4	4	3	2	3	2	4	1	4	1	1	1	4	1	2	1	1	2	2	1	3	1	1	24	1	1	0	1	0	0	0	0	0	0	0
71	Control	Second-graders	Males	1	1	1	1	1	0	1	0	1	3	2	3	4	2	1	4	2	2	1	2	2	1	1	4	2	2	1	1	2	2	1	4	1	1	25	0	0	0	1	0	0	0	0	0	0	0
72	Control	Second-graders	Females	1	1	1	1	1	0	1	1	1	4	1	4	4	4	1	4	1	2	1	3	1	1	2	4	1	2	1	1	2	3	1	2	1	1	35	0	1	0	1	0	0	0	1	0	0	0
73	Control	Second-graders	Males	1	1	0	1	0	1	1	0	1	4	1	3	1	4	1	3	2	3	1	2	1	2	2	3	1	2	1	1	2	1	1	2	1	1	26	0	1	0	1	0	0	0	1	0	0	0
74	Control	Second-graders	Females	1	1	1	1	1	1	1	1	1	3	2	4	1	2	2	4	1	3	1	4	2	1	2	4	1	1	1	1	1	2	1	2	1	1	42	0	1	0	1	0	0	0	0	0	0	0
75	Control	Second-graders	Males	1	1	1	1	0	1	1	1	1	4	2	4	4	4	1	2	3	3	1	1	1	2	3	1	2	2	1	2	2	2	2	3	1	1	21	0	1	0	1	0	0	0	0	0	0	0
76	Control	Second-graders	Males	1	1	1	0	0	0	0	0	1	4	2	4	2	4	1	4	2	3	1	2	2	1	1	3	2	1	1	1	1	2	1	2	1	1	2	1	0	0	1	0	1	0	0	0	0	0
77	Control	Second-graders	Females	1	1	1	1	0	1	0	0	1	3	1	4	1	4	1	4	2	3	4	1	1	1	3	1	1	2	1	1	2	1	1	1	1	1	9	0	1	0	1	0	1	0	1	0	0	0
78	Control	Second-graders	Males	1	1	0	0	0	0	1	1	0																									1	17	1	1	0	1	0	0	0	0	0	0	0
79	Control	Second-graders	Females	1	1	0	1	1	1	0	1	1	4	1	3	4	3	1	3	1	2	1	2	1	1	2	2	1	2	1	1	3	2	1	1	1	1	23	0	0	0	1	0	0	0	1	0	0	0
80	Control	Second-graders	Males	1	1	1	1	1	1	0	0	1	4	1	4	3	4	1	4	2	4	1	3	1	1	2	2	1	2	1	1	3	3	1	3	1	1	29	0	1	0	1	0	1	0	0	0	0	0
81	Control	Second-graders	Females	1	1	1	0	1	1	1	0	1	4	1	3	3	2	1	3	1	2	1	2	1	1	2	4	1	2	1	1	2	2	2	2	1	1	37	1	1	0	1	0	0	0	0	0	0	0
82	Control	Second-graders	Females	1	1	1	1	1	0	0	0	0	3	1	2	4	4	1	3	2	4	1	1	1	1	1	1	2	1	1	2	1	2	1	2	2	1	69	0	1	0	1	0	1	0	1	0	0	0
83	Control	Second-graders	Females	1	1	1	1	1	1	1	0	1	3	2	3	3	2	2	3	2	3	2	2	2	2	2	2	2	2	1	2	2	2	2	3	2	1	8	0	1	0	0	0	0	0	0	0	0	0
84	Control	Second-graders	Males	1	1	0	1	0	1	0	0	1	4	2	4	4	3	1	2	2	3	1	2	1	1	2	1	1	2	1	2	2	2	2	1	1	1	32	0	1	0	1	0	1	0	1	0	0	0
85	Control	Second-graders	Females	1	1	1	1	1	1	1	1	1	4	1	4	3	3	1	4	1	3	1	3	1	1	2	3	1	1	1	1	1	4	2	3	1	1	40	0	1	0	1	0	0	0	0	0	0	0
86	Control	Second-graders	Females																																		1	5	0	1	0	0	0	0	0	0	0	0	0
87	Control	Second-graders	Females	1	1	1	1	1	1	1	1	1	4	1	3	3	2	2	4	1	3	1	1	2	1	2	4	1	1	1	1	2	3	1	4	1	1	20	0	1	0	1	0	0	0	0	0	0	0
88	Control	Second-graders	Females	1	1	1	1	1	1	1	0	1	4	1	4	4	4	1	4	1	3	1	4	1	1	1	4	1	1	1	1	1	2	1	3	1	1	36	0	1	0	1	0	0	0	1	0	0	0
89	Control	Second-graders	Males	1	1	1	1	1	0	0	0	1	2	3	3	3	4	3	2	3	4	2	3	2	2	3	3	3	3	3	3	2	2	2	2	2	1	3	0	0	0	1	0	0	0	0	0	0	0
90	Control	Second-graders	Females	1	1	1	1	1	0	1	1	1	4	1	2	1	4	2	3	2	2	2	2	1	1	2	2	1	2	1	1	3	4	1	4	1	1	65	0	1	0	1	0	1	0	0	0	0	0
91	Control	Second-graders	Males	1	1	1	1	1	1	1	1	1	4	1	2	2	4	1	2	1	2	1	1	4	1	2	4	2	2	1	1	2	3	1	3	1	1	77	1	1	0	1	0	0	0	0	0	0	0
92	Control	Second-graders	Females	1	1	1	1	1	1	0	0	1	4	1	4	4	4	1	4	2	4	1	2	1	1	2	3	1	2	1	1	2	3	1	2	1	1	24	1	0	0	1	0	1	0	1	0	0	0
93	Control	Second-graders	Females	1	1	0	1	1	0	1	1	0	4	1	4	1	4	1	4	3	2	1	2	1	1	2	4	1	1	1	1	2	1	1	2	1	1	44	1	1	0	1	0	1	0	1	0	0	0
94	Control	Second-graders	Males	1	1	1	1	0	0	0	0	0	4	1	2	1	4	1	4	1	1	1	2	2	2	2	4	1	2	1	1	2	2	1	1	1	0	0	0	0	0	0	0	0	0	0	0	0	0
95	Control	Second-graders	Females	1	1	1	1	1	0	1	0	1	4	1	2	2	2	1	3	2	2	1	1	2	1	1	2	1	1	1	1	2	2	1	1	1	1	34	1	1	0	1	0	0	0	1	0	0	0
96	Control	Fifth-graders	Females	1	1	1	1	1	1	1	1	1	4	1	3	2	4	1	3	2	3	1	2	1	1	1	3	2	1	1	2	3	1	1	2	1	1	82	0	1	0	1	0	1	0	1	0	0	0
97	Control	Fifth-graders	Males	1	1	1	1	1	1	1	0	1	4	1	4	4	4	1	4	2	4	1	4	1	1	2	4	1	1	4	4	4	4	1	2	4	1	64	0	1	1	1	0	1	0	0	0	1	0
98	Control	Fifth-graders	Males	1	1	1	1	1	1	1	0	1	3	1	3	4	3	1	4	1	1	1	4	2	1	2	3	1	1	1	1	2	3	1	3	1	1	78	1	1	1	1	0	0	0	1	0	0	0
99	Control	Fifth-graders	Females	1	1	1	1	1	0	1	1	1	2	1	4	1	4	1	4	1	3	1	2	1	1	1	3	1	1	1	1	1	3	1	1	4	1	78	0	1	0	1	0	1	0	1	0	1	0
100	Control	Fifth-graders	Males	1	1	1	1	0	1	1	1	1	4	1	2	4	1	1	1	2	2	1	1	1	1	2	3	1	2	1	1	2	2	1	1	1	1	27	1	0	0	0	0	1	0	0	0	1	0
101	Control	Fifth-graders	Females	1	1	1	1	1	1	1	1	1	4	1	4	4	3	1	4	1	2	1	2	1	1	1	4	1	2	1	1	1	4	1	3	1	1	75	0	1	0	1	0	0	0	1	0	0	0
102	Control	Fifth-graders	Males	1	1	1	1	1	0	1	1	1	3	2	4	3	3	2	4	2	4	1	4	1	1	2	2	1	1	1	1	1	3	1	2	1	1	61	0	1	0	1	0	1	0	0	0	0	0
103	Control	Fifth-graders	Females	1	1	1	1	1	1	1	1	0	4	2	4	2	3	1	3	1	4	1	4	1	1	2	1	2	1	1	1	1	1	1	1	1	1	63	0	1	0	1	0	1	0	0	1	0	0
104	Control	Fifth-graders	Males	1	1	0	1	1	1	1	1	1	3	2	3	1	1	1	4	2	2	1	1	2	2	2	3	2	3	1	1	1	2	2	1	1	1	39	1	1	0	1	0	0	0	0	0	0	0
105	Control	Fifth-graders	Females	1	1	1	1	0	1	1	0	1	4	1	4	2	3	1	4	1	2	1	4	1	1	2	3	1	1	1	1	2	3	1	3	1	1	65	0	1	0	0	0	1	0	1	0	1	0
106	Control	Fifth-graders	Females	1	1	1	1	1	0	1	1	1	3	1	4	3	3	1	4	1	2	1	2	1	1	1	4	1	2	1	1	2	3	2	2	1	1	106	0	1	0	1	0	1	0	1	0	1	0
107	Control	Fifth-graders	Males	1	1	1	1	1	1	1	1	0	4	1	4	3	4	1	2	2	3	1	4	2	1	1	2	2	1	1	2	2	3	1	1	2	1	20	0	1	0	1	0	0	0	1	0	1	0
108	Control	Fifth-graders	Males	1	1	1	1	1	1	1	1	1	4	1	4	4	4	1	4	2	4	1	3	1	1	1	4	1	1	1	1	2	4	1	2	1	1	50	0	1	0	0	0	1	0	1	0	0	0
109	Control	Fifth-graders	Females	1	1	1	1	1	1	1	1	1	4	2	4	4	4	1	2	1	4	1	4	1	1	1	2	1	1	2	1	1	3	1	1	1	1	80	0	1	0	1	0	1	0	0	0	0	0
110	Control	Fifth-graders	Females	1	1	1	1	1	1	1	1	1	4	1	1	1	4	1	4	1	2	1	2	2	1	1	3	1	2	1	1	2	2	2	2	1	0	0	0	0	0	1	0	0	0	0	0	0	0
111	Control	Fifth-graders	Males	1	1	1	1	1	1	1	0	0	4	1	3	3	3	1	4	1	2	1	2	3	1	1	2	1	3	1	1	2	2	2	2	1	1	32	0	1	0	1	0	0	0	1	0	0	0
112	Control	Fifth-graders	Females	1	1	1	1	1	1	1	1	1	4	1	4	2	4	1	4	1	4	1	1	1	1	2	4	1	1	1	1	1	4	1	4	1	1	34	1	1	0	1	0	1	0	0	0	0	0
113	Control	Fifth-graders	Females	1	1	1	0	0	0	1	0	1	4	1	2	2	1	1	3	1	2	1	4	2	1	2	1	2	1	1	1	2	2	1	1	1	1	25	0	1	0	1	0	0	0	0	0	0	0
114	Control	Fifth-graders	Females	1	1	1	1	1	1	1	1	1	3	1	4	1	4	1	4	1	4	1	3	1	1	2	4	1	1	1	1	1	2	1	1	1	1	16	0	1	0	1	0	1	0	0	0	0	0
115	Control	Fifth-graders	Females	1	1	1	1	1	1	1	1	1																									1	29	0	1	1	1	0	0	0	1	0	0	0
116	Control	Fifth-graders	Males	1	1	1	1	1	0	1	0	1																									1	32	0	1	0	1	0	0	0	1	0	0	0
117	Control	Fifth-graders	Males	1	1	1	1	1	0	1	0	1	3	2	4	3	2	2	3	2	3	2	3	2	2	3	3	2	2	1	2	2	3	3	4	2	1	21	0	1	0	1	0	1	0	0	0	0	0
118	Control	Fifth-graders	Males	1	1	1	1	1	1	1	1	0	4	2	4	2	4	2	3	2	4	1	2	2	1	2	2	2	2	2	1	2	2	1	2	1	1	33	0	1	0	1	0	0	0	0	0	0	0
119	Control	Fifth-graders	Males	1	1	1	1	1	0	1	1	1	4	2	3	4	4	1	4	3	1	1	2	1	2	3	2	2	1	1	3	2	4	1	4	1	1	28	0	1	0	1	0	1	0	0	0	1	0
120	Control	Fifth-graders	Males	1	1	1	1	1	1	1	1	1	4	1	3	4	3	1	3	1	4	1	4	1	2	1	4	1	1	1	1	2	4	1	3	1	1	20	0	1	0	1	0	0	0	0	0	0	0
121	Control	Fifth-graders	Females	1	1	1	1	1	0	0	0	1	3	1	2	4	4	1	4	1	4	1	3	1	1	1	4	1	1	1	1	2	3	2	4	2	1	88	1	1	0	1	0	1	0	1	0	0	0
122	Control	Fifth-graders	Females	1	1	1	1	1	0	1	0	1	3	1	4	4	2	2	3	1	1	1	3	2	1	2	1	1	2	1	1	2	2	1	2	1	1	14	0	1	0	1	0	1	0	0	0	0	0
123	Control	Fifth-graders	Females	1	1	1	1	1	1	1	1	1	3	1	3	3	2	1	4	1	3	1	4	1	1	1	4	1	1	1	1	1	3	1	2	1	1	43	1	1	0	1	0	1	0	0	0	0	0
124	Control	Fifth-graders	Males	1	1	1	1	1	1	1	1	0	4	2	3	4	4	1	4	1	3	1	2	1	1	2	2	1	2	1	1	1	2	1	3	1	1	25	0	1	0	1	0	0	0	0	0	0	0
125	Control	Fifth-graders	Males	1	1	1	1	1	1	1	1	1	4	1	4	4	3	2	4	1	4	2	4	1	1	1	4	1	1	1	1	1	3	1	4	1	1	23	0	1	0	1	0	0	0	0	0	0	0
126	Control	Fifth-graders	Females	1	1	1	1	1	1	1	0	1	4	3	3	2	3	1	4	4	2	1	4	4	4	2	4	1	2	1	2	3	4	2	1	1	1	8	0	1	0	1	0	0	0	0	0	0	0
127	Control	Fifth-graders	Males	1	1	1	1	1	0	1	1	1																									1	59	0	1	0	1	0	1	0	0	0	1	0
[truncated: 12 more columns]
